# Supplementary material for: Isolation and Identification of Dominant Bacteria From Black Soldier Fly Larvae (Hermetia illucens) Envisaging Practical Applications
Source: Front Microbiol. 2021 May 13;12:665546. doi: 10.3389/fmicb.2021.665546 (PMC8155639; doi:10.3389/fmicb.2021.665546)
Supplement: Supplementary file 1 [file Table_1.XLSX]

## Sheet: Figuur Jeroen
Proteobacteria	Enterobacteriaceae	Klebsiella	34	19.7674	49.4186
		Enterobacter	13	7.55814
		Escherichia	38	22.093
	Morganellaceae	Morganella	7	4.06977	16.2791
		Providencia	20	11.6279
		Proteus	1	0.581395
	Xanthomonadaceae	Stenotrophomonas	1	0.581395
Firmicutes	Enterococcaceae	Enterococcus	50	29.0698	29.0698
	Planococcaceae	Rummeliibacilus	2	1.16279
Bacteroidetes	Sphingobacteriaceae	Sphingobacterium	3	1.74419
	Flavobacteriaceae	Chryseobacterium	2	1.16279
Actinobacteria	Micrococcaceae	Glutamicibacter	1	0.581395
					94.7674

## Sheet: Data figure 2
TVC 001	Control	Proteobacteria	Enterobacteriaceae	Klebsiella	Klebsiella variicola
TVC 002	Control	Firmicutes	Enterococcaceae	Enterococcus	Enterococcus casseliflavus				Proteobacteria	Enterobacteriaceae	Klebsiella	CF	10					Proteobacteria	Enterobacteriaceae	Klebsiella	CF	10		Proteobacteria	Enterobacteriaceae	Klebsiella
TVC 003	Control	Firmicutes	Enterococcaceae	Enterococcus	Enterococcus casseliflavus							C	7								C	7
TVC 006	Control	Firmicutes	Enterococcaceae	Enterococcus	Enterococcus faecalis							H	12								H	12
TVC 007	Control	Firmicutes	Enterococcaceae	Enterococcus	Enterococcus faecalis							K	2								K	2
TVC 008	Control	Proteobacteria	Enterobacteriaceae	Klebsiella	Klebsiella oxytoca							L	1								L	1
TVC 009	Control	Firmicutes	Enterococcaceae	Enterococcus	Enterococcus faecalis							P	2								P	2
TVC 010	Control	Firmicutes	Enterococcaceae	Enterococcus	Enterococcus faecalis						Enterobacter	CF	2							Enterobacter	CF	2				Enterobacter
TVC 011	Control	Firmicutes	Enterococcaceae	Enterococcus	Enterococcus faecalis							C	2								C	2
TVC 012	Control	Proteobacteria	Enterobacteriaceae	Enterobacter	Enterobacter bugandensis							H	1								H	1
TVC 013	Control	Proteobacteria	Enterobacteriaceae	Escherichia	Escherichia coli							K	8								K	8
TVC 014	Control	Firmicutes	Enterococcaceae	Enterococcus	Enterococcus casseliflavus							L	0								L	0
TVC 015	Control	Proteobacteria	Enterobacteriaceae	Escherichia	Escherichia coli							P	0								P	0
TVC 016	Control	Proteobacteria	Enterobacteriaceae	Escherichia	Escherichia coli						Escherichia	CF	16							Escherichia	CF	16				Escherichia
TVC 017	Control	Firmicutes	Enterococcaceae	Enterococcus	Enterococcus spp - presumably Enterococcus gallinarum							C	3								C	3
TVC 018	Control	Proteobacteria	Enterobacteriaceae	Escherichia	Escherichia coli							H	0								H	0
TVC 019	Control	Proteobacteria	Enterobacteriaceae	Escherichia	Escherichia coli							K	6								K	6
TVC 020	Control	Proteobacteria	Enterobacteriaceae	Escherichia	Escherichia coli							L	0								L	0
TVC 021	Control	Proteobacteria	Enterobacteriaceae	Escherichia	Escherichia coli							P	13								P	13
TVC 022	Control	Proteobacteria	Enterobacteriaceae	Escherichia	Escherichia coli					Morganellaceae	Morganella	CF	1						Morganellaceae	Morganella	CF	1			Morganellaceae	Morganella
TVC 023	Control	Proteobacteria	Enterobacteriaceae	Escherichia	Escherichia coli							C	0								C	0
TVC 024	Control	Proteobacteria	Enterobacteriaceae	Klebsiella	Klebsiella variicola							H	5								H	5
TVC 025	Control	Proteobacteria	Enterobacteriaceae	Escherichia	Escherichia coli							K	1								K	1
TVC 026	Control	Firmicutes	Enterococcaceae	Enterococcus	Enterococcus casseliflavus							L	0								L	0
TVC 027	Control	Proteobacteria	Enterobacteriaceae	Escherichia	Escherichia coli							P	0								P	0
TVC 028	Control	Proteobacteria	Enterobacteriaceae	Escherichia	Escherichia coli						Providencia	CF	10							Providencia	CF	10				Providencia
TVC 029	Control	Proteobacteria	Enterobacteriaceae	Escherichia	Escherichia coli							C	0								C	0
TVC 030	Control	Proteobacteria	Enterobacteriaceae	Escherichia	Escherichia coli							H	2								H	2
TVC 031	Control	Proteobacteria	Enterobacteriaceae	Escherichia	Escherichia coli							K	8								K	8
TVC 035	Control	Proteobacteria	Morganellaceae	Providencia	Providencia rettgeri							L	0								L	0
TVC 036	Control	Proteobacteria	Morganellaceae	Providencia	Providencia rettgeri							P	0								P	0
TVC 037	Control	Proteobacteria	Enterobacteriaceae	Klebsiella	Klebsiella oxytoca						Proteus	CF	0							Proteus	CF	0				Proteus
TVC 038	Control	Firmicutes	Enterococcaceae	Enterococcus	Enterococcus faecalis							C	0								C	0
TVC 039	Control	Firmicutes	Enterococcaceae	Enterococcus	Enterococcus faecalis							H	1								H	1
TVC 040	Control	Proteobacteria	Morganellaceae	Providencia	Providencia rettgeri							K	0								K	0
TVC 041	Control	Firmicutes	Enterococcaceae	Enterococcus	Enterococcus faecalis							L	0								L	0
TVC 042	Control	Proteobacteria	Enterobacteriaceae	Klebsiella	Klebsiella oxytoca							P	0								P	0
TVC 043	Control	Firmicutes	Enterococcaceae	Enterococcus	Enterococcus faecalis					Xanthomonadaceae	Stenotrophomonas	CF	0						Xanthomonadaceae	Stenotrophomonas	CF	0			Xanthomonadaceae	Stenotrophomonas
TVC 044	Control	Proteobacteria	Enterobacteriaceae	Klebsiella	Klebsiella variicola							C	1								C	1
TVC 045	Control	Firmicutes	Enterococcaceae	Enterococcus	Enterococcus faecalis							H	0								H	0
TVC 046	Control	Firmicutes	Enterococcaceae	Enterococcus	Enterococcus faecalis							K	0								K	0
TVC 047	Control	Proteobacteria	Morganellaceae	Providencia	Providencia rettgeri							L	0								L	0
TVC 048	Control	Proteobacteria	Morganellaceae	Morganella	Morganella morganii							P	0								P	0
TVC 049	Control	Firmicutes	Enterococcaceae	Enterococcus	Enterococcus faecalis				Firmicutes	Enterococcaceae	Enterococcus	CF	18					Firmicutes	Enterococcaceae	Enterococcus	CF	18		Firmicutes	Enterococcaceae	Enterococcus
TVC 050	Control	Firmicutes	Enterococcaceae	Enterococcus	Enterococcus faecium							C	5								C	5
TVC 051	Control	Proteobacteria	Morganellaceae	Providencia	Providencia rettgeri							H	16								H	16
TVC 052	Control	Proteobacteria	Enterobacteriaceae	Klebsiella	Klebsiella oxytoca							K	9								K	9
TVC 053	Control	Proteobacteria	Enterobacteriaceae	Escherichia	Escherichia coli							L	2								L	2
TVC 054	Control	Proteobacteria	Enterobacteriaceae	Klebsiella	Klebsiella oxytoca							P	0								P	0
TVC 055	Control	Proteobacteria	Enterobacteriaceae	Klebsiella	Klebsiella oxytoca					Planococcaceae	Rummeliibacilus	CF	0						Planococcaceae	Rummeliibacilus	CF	0			Planococcaceae	Rummeliibacilus
TVC 056	Control	Proteobacteria	Enterobacteriaceae	Klebsiella	Klebsiella variicola							C	0								C	0
TVC 057	Control	Proteobacteria	Morganellaceae	Providencia	Providencia rettgeri							H	0								H	0
TVC 058	Control	Proteobacteria	Morganellaceae	Providencia	Providencia rettgeri							K	2								K	2
TVC 059	Control	Proteobacteria	Enterobacteriaceae	Klebsiella	Klebsiella variicola							L	0								L	0
TVC 060	Control	Proteobacteria	Morganellaceae	Providencia	Providencia rettgeri							P	0								P	0
TVC 061	Control	Proteobacteria	Morganellaceae	Providencia	Providencia rettgeri				Bacteroidetes	Sphingobacteriaceae	Sphingobacterium	CF	0					Bacteroidetes	Sphingobacteriaceae	Sphingobacterium	CF	0		Bacteroidetes	Sphingobacteriaceae	Sphingobacterium
TVC 062	Control	Proteobacteria	Morganellaceae	Providencia	Providencia rettgeri							C	0								C	0
TVC 063	Cellulose	Proteobacteria	Enterobacteriaceae	Enterobacter	Enterobacter cloacae							H	2								H	2
TVC 064	Cellulose	Proteobacteria	Enterobacteriaceae	Enterobacter	Enterobacter cloacae							K	0								K	0
TVC 065	Cellulose	Firmicutes	Enterococcaceae	Enterococcus	Enterococcus spp - presumably Enterococcus gallinarum							L	1								L	1
TVC 066	Cellulose	Proteobacteria	Enterobacteriaceae	Klebsiella	Klebsiella variicola							P	0								P	0
TVC 067	Cellulose	Proteobacteria	Enterobacteriaceae	Escherichia	Escherichia coli					Flavobacteriaceae	Chryseobacterium	CF	0						Flavobacteriaceae	Chryseobacterium	CF	0			Flavobacteriaceae	Chryseobacterium
TVC 068	Cellulose	Firmicutes	Enterococcaceae	Enterococcus	Enterococcus faecalis							C	0								C	0
TVC 069	Cellulose	Proteobacteria	Enterobacteriaceae	Klebsiella	Klebsiella variicola							H	0								H	0
TVC 070	Cellulose	Proteobacteria	Enterobacteriaceae	Escherichia	Escherichia coli							K	0								K	0
TVC 071	Cellulose	Proteobacteria	Enterobacteriaceae	Enterobacter	Enterobacter bugandensis							L	2								L	2
TVC 072	Cellulose	Proteobacteria	Enterobacteriaceae	Klebsiella	Klebsiella oxytoca							P	0								P	0
TVC 073	Cellulose	Firmicutes	Enterococcaceae	Enterococcus	Enterococcus spp - presumably Enterococcus gallinarum				Actinobacteria	Micrococcaceae	Glutamicibacter	CF	0					Actinobacteria	Micrococcaceae	Glutamicibacter	CF	0		Actinobacteria	Micrococcaceae	Glutamicibacter
TVC 074	Cellulose	Proteobacteria	Enterobacteriaceae	Escherichia	Escherichia coli							C	0								C	0
TVC 075	Cellulose	Firmicutes	Enterococcaceae	Enterococcus	Enterococcus spp - presumably Enterococcus gallinarum							H	0								H	0
TVC 076	Cellulose	Proteobacteria	Enterobacteriaceae	Klebsiella	Klebsiella oxytoca							K	1								K	1
TVC 077	Cellulose	Proteobacteria	Xanthomonadaceae	Stenotrophomonas	Stenotrophomonas maltophilia							L	0								L	0
TVC 078	Cellulose	Proteobacteria	Enterobacteriaceae	Klebsiella	Klebsiella pneumoniae							P	0								P	0
TVC 079	Cellulose	Proteobacteria	Enterobacteriaceae	Klebsiella	Klebsiella variicola								172									172
TVC 080	Cellulose	Proteobacteria	Enterobacteriaceae	Klebsiella	Klebsiella pneumoniae
TVC 081	Hemi	Firmicutes	Enterococcaceae	Enterococcus	Enterococcus faecalis
TVC 082	Hemi	Firmicutes	Enterococcaceae	Enterococcus	Enterococcus faecalis
TVC 083	Hemi	Proteobacteria	Enterobacteriaceae	Klebsiella	Klebsiella oxytoca
TVC 084	Hemi	Firmicutes	Enterococcaceae	Enterococcus	Enterococcus faecalis
TVC 085	Hemi	Firmicutes	Enterococcaceae	Enterococcus	Enterococcus faecalis
TVC 086	Hemi	Firmicutes	Enterococcaceae	Enterococcus	Enterococcus faecalis
TVC 087	Hemi	Firmicutes	Enterococcaceae	Enterococcus	Enterococcus faecalis
TVC 088	Hemi	Firmicutes	Enterococcaceae	Enterococcus	Enterococcus faecalis
TVC 089	Hemi	Proteobacteria	Enterobacteriaceae	Klebsiella	Klebsiella variicola
TVC 090	Hemi	Firmicutes	Enterococcaceae	Enterococcus	Enterococcus faecalis
TVC 091	Hemi	Firmicutes	Enterococcaceae	Enterococcus	Enterococcus faecalis
TVC 092	Hemi	Proteobacteria	Enterobacteriaceae	Klebsiella	Klebsiella oxytoca
TVC 093	Hemi	Firmicutes	Enterococcaceae	Enterococcus	Enterococcus faecalis
TVC 094	Hemi	Firmicutes	Enterococcaceae	Enterococcus	Enterococcus faecalis
TVC 095	Hemi	Firmicutes	Enterococcaceae	Enterococcus	Enterococcus faecalis
TVC 096	Hemi	Firmicutes	Enterococcaceae	Enterococcus	Enterococcus faecalis
TVC 097	Hemi	Firmicutes	Enterococcaceae	Enterococcus	Enterococcus faecalis
TVC 098	Hemi	Firmicutes	Enterococcaceae	Enterococcus	Enterococcus faecalis
TVC 099	Hemi	Firmicutes	Enterococcaceae	Enterococcus	Enterococcus faecalis
TVC 100	Hemi	Firmicutes	Enterococcaceae	Enterococcus	Enterococcus faecalis
TVC 101	Hemi	Proteobacteria	Enterobacteriaceae	Klebsiella	Klebsiella oxytoca
TVC 102	Hemi	Proteobacteria	Morganellaceae	Morganella	Morganella morganii
TVC 103	Hemi	Proteobacteria	Enterobacteriaceae	Klebsiella	Klebsiella variicola
TVC 104	Hemi	Proteobacteria	Morganellaceae	Providencia	Providencia rettgeri
TVC 105	Hemi	Bacteroidetes	Sphingobacteriaceae	Sphingobacterium	Sphingobacterium thalpophilum
TVC 106	Hemi	Proteobacteria	Enterobacteriaceae	Klebsiella	Klebsiella variicola
TVC 107	Hemi	Bacteroidetes	Sphingobacteriaceae	Sphingobacterium	Sphingobacterium thalpophilum
TVC 108	Hemi	Proteobacteria	Enterobacteriaceae	Klebsiella	Klebsiella variicola
TVC 109	Hemi	Proteobacteria	Enterobacteriaceae	Klebsiella	Klebsiella variicola
TVC 110	Hemi	Proteobacteria	Morganellaceae	Morganella	Morganella morganii
TVC 111	Hemi	Proteobacteria	Morganellaceae	Morganella	Morganella morganii
TVC 112	Hemi	Proteobacteria	Morganellaceae	Morganella	Morganella morganii
TVC 113	Hemi	Proteobacteria	Morganellaceae	Morganella	Morganella morganii
TVC 114	Hemi	Proteobacteria	Enterobacteriaceae	Klebsiella	Klebsiella pneumoniae
TVC 115	Hemi	Proteobacteria	Enterobacteriaceae	Klebsiella	Klebsiella variicola
TVC 116	Hemi	Proteobacteria	Morganellaceae	Providencia	Providencia rettgeri
TVC 117	Hemi	Proteobacteria	Enterobacteriaceae	Klebsiella	Klebsiella pneumoniae
TVC 118	Hemi	Proteobacteria	Morganellaceae	Proteus	Proteus mirabilis
TVC 119	Hemi	Proteobacteria	Enterobacteriaceae	Klebsiella	Klebsiella pneumoniae
TVC 120	Keratin	Proteobacteria	Enterobacteriaceae	Enterobacter	Enterobacter cloacae
TVC 121	Keratin	Firmicutes	Enterococcaceae	Enterococcus	Enterococcus faecalis
TVC 122	Keratin	Proteobacteria	Enterobacteriaceae	Klebsiella	Klebsiella oxytoca
TVC 123	Keratin	Proteobacteria	Enterobacteriaceae	Escherichia	Escherichia coli
TVC 124	Keratin	Proteobacteria	Enterobacteriaceae	Enterobacter	Enterobacter cloacae
TVC 125	Keratin	Firmicutes	Enterococcaceae	Enterococcus	Enterococcus faecalis
TVC 126	Keratin	Proteobacteria	Enterobacteriaceae	Enterobacter	Enterobacter cloacae
TVC 127	Keratin	Proteobacteria	Enterobacteriaceae	Escherichia	Escherichia coli
TVC 128	Keratin	Proteobacteria	Enterobacteriaceae	Escherichia	Escherichia coli
TVC 129	Keratin	Proteobacteria	Enterobacteriaceae	Escherichia	Escherichia coli
TVC 130	Keratin	Proteobacteria	Enterobacteriaceae	Enterobacter	Enterobacter cloacae
TVC 131	Keratin	Proteobacteria	Enterobacteriaceae	Enterobacter	Enterobacter cloacae
TVC 132	Keratin	Proteobacteria	Enterobacteriaceae	Escherichia	Escherichia coli
TVC 133	Keratin	Proteobacteria	Enterobacteriaceae	Escherichia	Escherichia coli
TVC 134	Keratin	Proteobacteria	Enterobacteriaceae	Klebsiella	Klebsiella oxytoca
TVC 135	Keratin	Firmicutes	Enterococcaceae	Enterococcus	Enterococcus sp.
TVC 136	Keratin	Proteobacteria	Enterobacteriaceae	Enterobacter	Enterobacter cloacae
TVC 137	Keratin	Proteobacteria	Enterobacteriaceae	Enterobacter	Enterobacter cloacae
TVC 138	Keratin	Firmicutes	Enterococcaceae	Enterococcus	Enterococcus sp.
TVC 139	Keratin	Proteobacteria	Enterobacteriaceae	Enterobacter	Enterobacter cloacae
TVC 140	Keratin	Firmicutes	Enterococcaceae	Enterococcus	Enterococcus faecalis
TVC 141	Keratin	Proteobacteria	Morganellaceae	Providencia	Providencia rettgeri
TVC 142	Keratin	Firmicutes	Enterococcaceae	Enterococcus	Enterococcus faecalis
TVC 143	Keratin	Firmicutes	Enterococcaceae	Enterococcus	Enterococcus faecalis
TVC 144	Keratin	Proteobacteria	Morganellaceae	Providencia	Providencia rettgeri
TVC 145	Keratin	Proteobacteria	Morganellaceae	Providencia	Providencia rettgeri
TVC 146	Keratin	Firmicutes	Planococcaceae	Rummeliibacilus	Rummeliibacilus sp.
TVC 147	Keratin	Proteobacteria	Morganellaceae	Providencia	Providencia rettgeri
TVC 148	Keratin	Proteobacteria	Morganellaceae	Providencia	Providencia rettgeri
TVC 149	Keratin	Firmicutes	Enterococcaceae	Enterococcus	Enterococcus sp.
TVC 150	Keratin	Proteobacteria	Morganellaceae	Providencia	Providencia rettgeri
TVC 151	Keratin	Proteobacteria	Morganellaceae	Providencia	Providencia rettgeri
TVC 152	Keratin	Proteobacteria	Morganellaceae	Providencia	Providencia rettgeri
TVC 153	Keratin	Firmicutes	Planococcaceae	Rummeliibacilus	Rummeliibacilus sp.
TVC 154	Keratin	Actinobacteria	Micrococcaceae	Glutamicibacter	Glutamicibacter creatinolyticus
TVC 155	Keratin	Proteobacteria	Enterobacteriaceae	Enterobacter	Enterobacter cloacae
TVC 156	Keratin	Proteobacteria	Morganellaceae	Morganella	Morganella morganii
TVC 157	Lignin	Firmicutes	Enterococcaceae	Enterococcus	Enterococcus faecalis
TVC 158	Lignin	Firmicutes	Enterococcaceae	Enterococcus	Enterococcus casseliflavus
TVC 159	Lignin	Firmicutes	Enterococcaceae	Enterococcus	Enterococcus faecalis
TVC 160	Lignin	Bacteroidetes	Flavobacteriaceae	Chryseobacterium	Chryseobacterium arthrospaerae
TVC 161	Lignin	Bacteroidetes	Sphingobacteriaceae	Sphingobacterium	Sphingobacterium thalpophilum
TVC 163	Lignin	Bacteroidetes	Flavobacteriaceae	Chryseobacterium	Chryseobacterium arthrospaerae
TVC 166	Pectin	Proteobacteria	Enterobacteriaceae	Klebsiella	Klebsiella variicola
TVC 167	Pectin	Proteobacteria	Enterobacteriaceae	Escherichia	Escherichia coli
TVC 168	Pectin	Proteobacteria	Enterobacteriaceae	Escherichia	Escherichia coli
TVC 169	Pectin	Proteobacteria	Enterobacteriaceae	Escherichia	Escherichia coli
TVC 170	Pectin	Proteobacteria	Enterobacteriaceae	Escherichia	Escherichia coli
TVC 171	Pectin	Proteobacteria	Enterobacteriaceae	Escherichia	Escherichia coli
TVC 172	Pectin	Proteobacteria	Enterobacteriaceae	Escherichia	Escherichia coli
TVC 173	Pectin	Proteobacteria	Enterobacteriaceae	Escherichia	Escherichia coli
TVC 174	Pectin	Proteobacteria	Enterobacteriaceae	Escherichia	Escherichia coli
TVC 175	Pectin	Proteobacteria	Enterobacteriaceae	Escherichia	Escherichia coli
TVC 176	Pectin	Proteobacteria	Enterobacteriaceae	Escherichia	Escherichia coli
TVC 177	Pectin	Proteobacteria	Enterobacteriaceae	Escherichia	Escherichia coli
TVC 178	Pectin	Proteobacteria	Enterobacteriaceae	Klebsiella	Klebsiella oxytoca
TVC 179	Pectin	Proteobacteria	Enterobacteriaceae	Escherichia	Escherichia coli
TVC 180	Pectin	Proteobacteria	Enterobacteriaceae	Escherichia	Unknown

## Sheet: Supplementary data
Number of isolate	Pattern	Substrate	DAH	%CF	Phylum	Family	Genus	Species/top hit taxon	Identification	Score/similarity
1	C	Control	8	100	Proteobacteria	Enterobacteriaceae	Klebsiella	Klebsiella variicola	MALDI-TOF	2.36
2	P	Control	8	100	Firmicutes	Enterococcaceae	Enterococcus	Enterococcus casseliflavus	MALDI-TOF	1.72
3	P	Control	8	100	Firmicutes	Enterococcaceae	Enterococcus	Enterococcus casseliflavus	MALDI-TOF	2.3
4	A	Control	16	100	Firmicutes	Enterococcaceae	Enterococcus	Enterococcus faecalis	MALDI-TOF	2.47
5	A	Control	16	100	Firmicutes	Enterococcaceae	Enterococcus	Enterococcus faecalis	MALDI-TOF	2.23
6	I	Control	16	100	Proteobacteria	Enterobacteriaceae	Klebsiella	Klebsiella oxytoca	MALDI-TOF	2.48
7	A	Control	16	100	Firmicutes	Enterococcaceae	Enterococcus	Enterococcus faecalis	Identification according to corresponding RAPD-group
8	A	Control	16	100	Firmicutes	Enterococcaceae	Enterococcus	Enterococcus faecalis	Identification according to corresponding RAPD-group
9	A	Control	16	100	Firmicutes	Enterococcaceae	Enterococcus	Enterococcus faecalis	Identification according to corresponding RAPD-group
10	K	Control	16	100	Proteobacteria	Enterobacteriaceae	Enterobacter	Enterobacter bugandensis	MALDI-TOF	2.15
11	U	Control	16	100	Proteobacteria	Enterobacteriaceae	Escherichia	Escherichia coli	MALDI-TOF	2.42
12	P	Control	16	100	Firmicutes	Enterococcaceae	Enterococcus	Enterococcus casseliflavus	Identification according to corresponding RAPD-group
13	U	Control	8	100	Proteobacteria	Enterobacteriaceae	Escherichia	Escherichia coli	MALDI-TOF	2.44
14	U	Control	8	100	Proteobacteria	Enterobacteriaceae	Escherichia	Escherichia coli	Identification according to corresponding RAPD-group
15	S	Control	8	100	Firmicutes	Enterococcaceae	Enterococcus	Enterococcus gallinarum	16S RNA	98
16	U	Control	8	100	Proteobacteria	Enterobacteriaceae	Escherichia	Escherichia coli	Identification according to corresponding RAPD-group
17	U	Control	8	100	Proteobacteria	Enterobacteriaceae	Escherichia	Escherichia coli	Identification according to corresponding RAPD-group
18	U	Control	8	100	Proteobacteria	Enterobacteriaceae	Escherichia	Escherichia coli	Identification according to corresponding RAPD-group
19	U	Control	8	100	Proteobacteria	Enterobacteriaceae	Escherichia	Escherichia coli	Identification according to corresponding RAPD-group
20	U	Control	8	100	Proteobacteria	Enterobacteriaceae	Escherichia	Escherichia coli	Identification according to corresponding RAPD-group
21	X	Control	8	100	Proteobacteria	Enterobacteriaceae	Escherichia	Escherichia coli	Identification according to corresponding RAPD-group
22	C	Control	8	100	Proteobacteria	Enterobacteriaceae	Klebsiella	Klebsiella variicola	Identification according to corresponding RAPD-group
23	X	Control	8	100	Proteobacteria	Enterobacteriaceae	Escherichia	Escherichia coli	Identification according to corresponding RAPD-group
24	P	Control	8	100	Firmicutes	Enterococcaceae	Enterococcus	Enterococcus casseliflavus	Identification according to corresponding RAPD-group
25	X	Control	8	100	Proteobacteria	Enterobacteriaceae	Escherichia	Escherichia coli	Identification according to corresponding RAPD-group
26	U	Control	8	100	Proteobacteria	Enterobacteriaceae	Escherichia	Escherichia coli	MALDI-TOF	2.54
27	X	Control	8	100	Proteobacteria	Enterobacteriaceae	Escherichia	Escherichia coli	Identification according to corresponding RAPD-group
28	X	Control	8	100	Proteobacteria	Enterobacteriaceae	Escherichia	Escherichia coli	Identification according to corresponding RAPD-group
29	V	Control	8	100	Proteobacteria	Enterobacteriaceae	Escherichia	Escherichia coli	MALDI-TOF	2.41
30	L	Control	8	100	Proteobacteria	Morganellaceae	Providencia	Providencia rettgeri	MALDI-TOF	2.24
31	L	Control	8	100	Proteobacteria	Morganellaceae	Providencia	Providencia rettgeri	Identification according to corresponding RAPD-group
32	I	Control	16	100	Proteobacteria	Enterobacteriaceae	Klebsiella	Klebsiella oxytoca	Identification according to corresponding RAPD-group
33	K	Control	16	100	Firmicutes	Enterococcaceae	Enterococcus	Enterococcus faecalis	Identification according to corresponding RAPD-group
34	K	Control	16	100	Firmicutes	Enterococcaceae	Enterococcus	Enterococcus faecalis	Identification according to corresponding RAPD-group
35	L	Control	16	100	Proteobacteria	Morganellaceae	Providencia	Providencia rettgeri	MALDI-TOF	2.28
36	J	Control	16	100	Firmicutes	Enterococcaceae	Enterococcus	Enterococcus faecalis	Identification according to corresponding RAPD-group
37	AA	Control	16	100	Proteobacteria	Enterobacteriaceae	Klebsiella	Klebsiella oxytoca	MALDI-TOF	2.38
38	J	Control	16	100	Firmicutes	Enterococcaceae	Enterococcus	Enterococcus faecalis	Identification according to corresponding RAPD-group
39	C	Control	16	100	Proteobacteria	Enterobacteriaceae	Klebsiella	Klebsiella variicola	Identification according to corresponding RAPD-group
40	J	Control	16	100	Firmicutes	Enterococcaceae	Enterococcus	Enterococcus faecalis	Identification according to corresponding RAPD-group
41	J	Control	16	100	Firmicutes	Enterococcaceae	Enterococcus	Enterococcus faecalis	Identification according to corresponding RAPD-group
42	L	Control	16	100	Proteobacteria	Morganellaceae	Providencia	Providencia rettgeri	Identification according to corresponding RAPD-group
43	D	Control	16	100	Proteobacteria	Morganellaceae	Morganella	Morganella morganii	Identification according to corresponding RAPD-group
44	J	Control	16	100	Firmicutes	Enterococcaceae	Enterococcus	Enterococcus faecalis	Identification according to corresponding RAPD-group
45	B	Control	16	100	Firmicutes	Enterococcaceae	Enterococcus	Enterococcus faecium	MALDI-TOF	2.15
46	L	Control	16	100	Proteobacteria	Morganellaceae	Providencia	Providencia rettgeri	Identification according to corresponding RAPD-group
47	Z	Control	16	100	Proteobacteria	Enterobacteriaceae	Klebsiella	Klebsiella oxytoca	MALDI-TOF	2.36
48	U	Control	16	100	Proteobacteria	Enterobacteriaceae	Escherichia	Escherichia coli	Identification according to corresponding RAPD-group
49	I	Control	8	100	Proteobacteria	Enterobacteriaceae	Klebsiella	Klebsiella oxytoca	MALDI-TOF	2.52
50	I	Control	8	100	Proteobacteria	Enterobacteriaceae	Klebsiella	Klebsiella oxytoca	MALDI-TOF	2.46
51	C	Control	8	100	Proteobacteria	Enterobacteriaceae	Klebsiella	Klebsiella variicola	MALDI-TOF	2.4
52	L	Control	8	100	Proteobacteria	Morganellaceae	Providencia	Providencia rettgeri	Identification according to corresponding RAPD-group
53	L	Control	8	100	Proteobacteria	Morganellaceae	Providencia	Providencia rettgeri	Identification according to corresponding RAPD-group
54	C	Control	8	100	Proteobacteria	Enterobacteriaceae	Klebsiella	Klebsiella variicola	Identification according to corresponding RAPD-group
55	L	Control	8	100	Proteobacteria	Morganellaceae	Providencia	Providencia rettgeri	Identification according to corresponding RAPD-group
56	L	Control	8	100	Proteobacteria	Morganellaceae	Providencia	Providencia rettgeri	Identification according to corresponding RAPD-group
57	L	Control	8	100	Proteobacteria	Morganellaceae	Providencia	Providencia rettgeri	Identification according to corresponding RAPD-group
58	M	Cellulose	16	70	Proteobacteria	Enterobacteriaceae	Enterobacter	Enterobacter cloacae	MALDI-TOF	2.33
59	M	Cellulose	16	70	Proteobacteria	Enterobacteriaceae	Enterobacter	Enterobacter cloacae	Identification according to corresponding RAPD-group
60	S	Cellulose	16	70	Firmicutes	Enterococcaceae	Enterococcus	Enterococcus gallinarum	Identification according to corresponding RAPD-group
61	Y	Cellulose	16	70	Proteobacteria	Enterobacteriaceae	Klebsiella	Klebsiella variicola	MALDI-TOF	2.38
62	H	Cellulose	16	70	Proteobacteria	Enterobacteriaceae	Escherichia	Escherichia coli	MALDI-TOF	2.34
63	R	Cellulose	16	70	Firmicutes	Enterococcaceae	Enterococcus	Enterococcus faecalis	16S RNA	93.9
64	C	Cellulose	16	70	Proteobacteria	Enterobacteriaceae	Klebsiella	Klebsiella variicola	MALDI-TOF	2.34
65	U	Cellulose	16	70	Proteobacteria	Enterobacteriaceae	Escherichia	Escherichia coli	Identification according to corresponding RAPD-group
66	K	Cellulose	16	70	Proteobacteria	Enterobacteriaceae	Enterobacter	Enterobacter bugandensis	MALDI-TOF	2.28
67	I	Cellulose	16	70	Proteobacteria	Enterobacteriaceae	Klebsiella	Klebsiella oxytoca	Identification according to corresponding RAPD-group
68	S	Cellulose	16	70	Firmicutes	Enterococcaceae	Enterococcus	Enterococcus gallinarum	16S RNA	97.2
69	U	Cellulose	16	70	Proteobacteria	Enterobacteriaceae	Escherichia	Escherichia coli	Identification according to corresponding RAPD-group
70	S	Cellulose	16	70	Firmicutes	Enterococcaceae	Enterococcus	Enterococcus gallinarum	16S RNA	97.2
71	I	Cellulose	16	30	Proteobacteria	Enterobacteriaceae	Klebsiella	Klebsiella oxytoca	MALDI-TOF	2.44
72	T	Cellulose	16	30	Proteobacteria	Xanthomonadaceae	Stenotrophomonas	Stenotrophomonas maltophilia	MALDI-TOF	2.35
73	E	Cellulose	16	30	Proteobacteria	Enterobacteriaceae	Klebsiella	Klebsiella pneumoniae	MALDI-TOF	2.48
74	C	Cellulose	16	30	Proteobacteria	Enterobacteriaceae	Klebsiella	Klebsiella variicola	MALDI-TOF	2.38
75	E	Cellulose	16	30	Proteobacteria	Enterobacteriaceae	Klebsiella	Klebsiella pneumoniae	Identification according to corresponding RAPD-group
76	J	Hemi	16	70	Firmicutes	Enterococcaceae	Enterococcus	Enterococcus faecalis	Identification according to corresponding RAPD-group
77	J	Hemi	16	70	Firmicutes	Enterococcaceae	Enterococcus	Enterococcus faecalis	Identification according to corresponding RAPD-group
78	I	Hemi	16	70	Proteobacteria	Enterobacteriaceae	Klebsiella	Klebsiella oxytoca	MALDI-TOF	2.37
79	J	Hemi	16	70	Firmicutes	Enterococcaceae	Enterococcus	Enterococcus faecalis	MALDI-TOF	2.08
80	J	Hemi	16	70	Firmicutes	Enterococcaceae	Enterococcus	Enterococcus faecalis	Identification according to corresponding RAPD-group
81	J	Hemi	16	70	Firmicutes	Enterococcaceae	Enterococcus	Enterococcus faecalis	MALDI-TOF	2.42
82	J	Hemi	16	70	Firmicutes	Enterococcaceae	Enterococcus	Enterococcus faecalis	Identification according to corresponding RAPD-group
83	J	Hemi	16	70	Firmicutes	Enterococcaceae	Enterococcus	Enterococcus faecalis	Identification according to corresponding RAPD-group
84	C	Hemi	16	70	Proteobacteria	Enterobacteriaceae	Klebsiella	Klebsiella variicola	MALDI-TOF	2.39
85	J	Hemi	16	70	Firmicutes	Enterococcaceae	Enterococcus	Enterococcus faecalis	Identification according to corresponding RAPD-group
86	J	Hemi	16	70	Firmicutes	Enterococcaceae	Enterococcus	Enterococcus faecalis	Identification according to corresponding RAPD-group
87	I	Hemi	16	70	Proteobacteria	Enterobacteriaceae	Klebsiella	Klebsiella oxytoca	MALDI-TOF	2.4
88	J	Hemi	16	70	Firmicutes	Enterococcaceae	Enterococcus	Enterococcus faecalis	Identification according to corresponding RAPD-group
89	J	Hemi	16	70	Firmicutes	Enterococcaceae	Enterococcus	Enterococcus faecalis	Identification according to corresponding RAPD-group
90	J	Hemi	16	70	Firmicutes	Enterococcaceae	Enterococcus	Enterococcus faecalis	Identification according to corresponding RAPD-group
91	J	Hemi	16	70	Firmicutes	Enterococcaceae	Enterococcus	Enterococcus faecalis	Identification according to corresponding RAPD-group
92	J	Hemi	16	70	Firmicutes	Enterococcaceae	Enterococcus	Enterococcus faecalis	Identification according to corresponding RAPD-group
93	J	Hemi	16	70	Firmicutes	Enterococcaceae	Enterococcus	Enterococcus faecalis	Identification according to corresponding RAPD-group
94	J	Hemi	16	70	Firmicutes	Enterococcaceae	Enterococcus	Enterococcus faecalis	Identification according to corresponding RAPD-group
95	J	Hemi	16	70	Firmicutes	Enterococcaceae	Enterococcus	Enterococcus faecalis	Identification according to corresponding RAPD-group
96	Z	Hemi	16	70	Proteobacteria	Enterobacteriaceae	Klebsiella	Klebsiella oxytoca	MALDI-TOF	2.36
97	D	Hemi	16	70	Proteobacteria	Morganellaceae	Morganella	Morganella morganii	Identification according to corresponding RAPD-group
98	C	Hemi	16	70	Proteobacteria	Enterobacteriaceae	Klebsiella	Klebsiella variicola	MALDI-TOF	2.43
99	L	Hemi	16	70	Proteobacteria	Morganellaceae	Providencia	Providencia rettgeri	Identification according to corresponding RAPD-group
100	N	Hemi	16	70	Bacteroidetes	Sphingobacteriaceae	Sphingobacterium	Sphingobacterium thalpophilum	MALDI-TOF	2
101	C	Hemi	16	70	Proteobacteria	Enterobacteriaceae	Klebsiella	Klebsiella variicola	Identification according to corresponding RAPD-group
102	N	Hemi	16	70	Bacteroidetes	Sphingobacteriaceae	Sphingobacterium	Sphingobacterium thalpophilum	MALDI-TOF	2.05
103	C	Hemi	16	70	Proteobacteria	Enterobacteriaceae	Klebsiella	Klebsiella variicola	MALDI-TOF	2.47
104	C	Hemi	16	70	Proteobacteria	Enterobacteriaceae	Klebsiella	Klebsiella variicola	MALDI-TOF	2.41
105	D	Hemi	16	70	Proteobacteria	Morganellaceae	Morganella	Morganella morganii	Identification according to corresponding RAPD-group
106	D	Hemi	16	70	Proteobacteria	Morganellaceae	Morganella	Morganella morganii	MALDI-TOF	2.38
107	D	Hemi	16	70	Proteobacteria	Morganellaceae	Morganella	Morganella morganii	MALDI-TOF	2.38
108	D	Hemi	16	70	Proteobacteria	Morganellaceae	Morganella	Morganella morganii	Identification according to corresponding RAPD-group
109	W	Hemi	16	30	Proteobacteria	Enterobacteriaceae	Klebsiella	Klebsiella pneumoniae	MALDI-TOF	2.44
110	C	Hemi	16	30	Proteobacteria	Enterobacteriaceae	Klebsiella	Klebsiella variicola	MALDI-TOF	2.43
111	L	Hemi	16	30	Proteobacteria	Morganellaceae	Providencia	Providencia rettgeri	Identification according to corresponding RAPD-group
112	E	Hemi	16	30	Proteobacteria	Enterobacteriaceae	Klebsiella	Klebsiella pneumoniae	Identification according to corresponding RAPD-group
113	F	Hemi	16	30	Proteobacteria	Morganellaceae	Proteus	Proteus mirabilis	MALDI-TOF	2.43
114	W	Hemi	16	30	Proteobacteria	Enterobacteriaceae	Klebsiella	Klebsiella pneumoniae	MALDI-TOF	2.36
115	M	Keratin	16	70	Proteobacteria	Enterobacteriaceae	Enterobacter	Enterobacter cloacae	MALDI-TOF	2.46
116	J	Keratin	16	70	Firmicutes	Enterococcaceae	Enterococcus	Enterococcus faecalis	Identification according to corresponding RAPD-group
117	I	Keratin	16	70	Proteobacteria	Enterobacteriaceae	Klebsiella	Klebsiella oxytoca	Identification according to corresponding RAPD-group
118	U	Keratin	16	70	Proteobacteria	Enterobacteriaceae	Escherichia	Escherichia coli	Identification according to corresponding RAPD-group
119	M	Keratin	16	70	Proteobacteria	Enterobacteriaceae	Enterobacter	Enterobacter cloacae	MALDI-TOF	2.35
120	J	Keratin	16	70	Firmicutes	Enterococcaceae	Enterococcus	Enterococcus faecalis	Identification according to corresponding RAPD-group
121	M	Keratin	16	70	Proteobacteria	Enterobacteriaceae	Enterobacter	Enterobacter cloacae	MALDI-TOF	2.27
122	U	Keratin	16	70	Proteobacteria	Enterobacteriaceae	Escherichia	Escherichia coli	Identification according to corresponding RAPD-group
123	U	Keratin	16	70	Proteobacteria	Enterobacteriaceae	Escherichia	Escherichia coli	Identification according to corresponding RAPD-group
124	U	Keratin	16	70	Proteobacteria	Enterobacteriaceae	Escherichia	Escherichia coli	MALDI-TOF	2.57
125	M	Keratin	16	70	Proteobacteria	Enterobacteriaceae	Enterobacter	Enterobacter cloacae	MALDI-TOF	2.34
126	M	Keratin	16	70	Proteobacteria	Enterobacteriaceae	Enterobacter	Enterobacter cloacae	Identification according to corresponding RAPD-group
127	X	Keratin	16	70	Proteobacteria	Enterobacteriaceae	Escherichia	Escherichia coli	MALDI-TOF	2.02
128	X	Keratin	16	70	Proteobacteria	Enterobacteriaceae	Escherichia	Escherichia coli	Identification according to corresponding RAPD-group
129	AA	Keratin	16	70	Proteobacteria	Enterobacteriaceae	Klebsiella	Klebsiella oxytoca	MALDI-TOF	2.28
130	AE	Keratin	16	70	Firmicutes	Enterococcaceae	Enterococcus	Enterococcus faecalis	16S RNA	93.9
131	M	Keratin	16	70	Proteobacteria	Enterobacteriaceae	Enterobacter	Enterobacter cloacae	MALDI-TOF	2.38
132	M	Keratin	16	70	Proteobacteria	Enterobacteriaceae	Enterobacter	Enterobacter cloacae	Identification according to corresponding RAPD-group
133	AE	Keratin	16	70	Firmicutes	Enterococcaceae	Enterococcus	Enterococcus faecalis	16S RNA	93.9
134	M	Keratin	16	70	Proteobacteria	Enterobacteriaceae	Enterobacter	Enterobacter cloacae	Identification according to corresponding RAPD-group
135	Q	Keratin	16	30	Firmicutes	Enterococcaceae	Enterococcus	Enterococcus faecalis	MALDI-TOF	2.04
136	L	Keratin	16	30	Proteobacteria	Morganellaceae	Providencia	Providencia rettgeri	MALDI-TOF	2.37
137	Q	Keratin	16	30	Firmicutes	Enterococcaceae	Enterococcus	Enterococcus faecalis	Identification according to corresponding RAPD-group
138	Q	Keratin	16	30	Firmicutes	Enterococcaceae	Enterococcus	Enterococcus faecalis	Identification according to corresponding RAPD-group
139	L	Keratin	16	30	Proteobacteria	Morganellaceae	Providencia	Providencia rettgeri	Identification according to corresponding RAPD-group
140	L	Keratin	16	30	Proteobacteria	Morganellaceae	Providencia	Providencia rettgeri	Identification according to corresponding RAPD-group
141	AB	Keratin	16	30	Firmicutes	Planococcaceae	Rummeliibacillus	Rummeliibacillus stabekisii	16S RNA	98
142	L	Keratin	16	30	Proteobacteria	Morganellaceae	Providencia	Providencia rettgeri	Identification according to corresponding RAPD-group
143	L	Keratin	16	30	Proteobacteria	Morganellaceae	Providencia	Providencia rettgeri	Identification according to corresponding RAPD-group
144	AF	Keratin	16	30	Firmicutes	Enterococcaceae	Enterococcus	Enterococcus hulanensis	16S RNA	97.1
145	L	Keratin	16	30	Proteobacteria	Morganellaceae	Providencia	Providencia rettgeri	Identification according to corresponding RAPD-group
146	L	Keratin	16	30	Proteobacteria	Morganellaceae	Providencia	Providencia rettgeri	Identification according to corresponding RAPD-group
147	L	Keratin	16	30	Proteobacteria	Morganellaceae	Providencia	Providencia rettgeri	MALDI-TOF	2.4
148	AB	Keratin	16	30	Firmicutes	Planococcaceae	Rummeliibacillus	Rummeliibacillus stabekisii	16S RNA	98
149	O	Keratin	16	30	Actinobacteria	Micrococcaceae	Glutamicibacter	Glutamicibacter creatinolyticus	MALDI-TOF	2.25
150	M	Keratin	16	30	Proteobacteria	Enterobacteriaceae	Enterobacter	Enterobacter cloacae	Identification according to corresponding RAPD-group
151	D	Keratin	16	30	Proteobacteria	Morganellaceae	Morganella	Morganella morganii	MALDI-TOF	2.21
152	J	Lignin	16	30	Firmicutes	Enterococcaceae	Enterococcus	Enterococcus faecalis	Identification according to corresponding RAPD-group
153	P	Lignin	16	30	Firmicutes	Enterococcaceae	Enterococcus	Enterococcus casseliflavus	MALDI-TOF	2.06
154	J	Lignin	16	30	Firmicutes	Enterococcaceae	Enterococcus	Enterococcus faecalis	Identification according to corresponding RAPD-group
155	G	Lignin	16	30	Bacteroidetes	Flavobacteriaceae	Chryseobacterium	Chryseobacterium arthrospaerae	Identification according to corresponding RAPD-group
156	N	Lignin	16	30	Bacteroidetes	Sphingobacteriaceae	Sphingobacterium	Sphingobacterium thalpophilum	MALDI-TOF	2.02
157	G	Lignin	16	30	Bacteroidetes	Flavobacteriaceae	Chryseobacterium	Chryseobacterium arthrospaerae	MALDI-TOF	2.13
158	C	Pectin	16	70	Proteobacteria	Enterobacteriaceae	Klebsiella	Klebsiella variicola	MALDI-TOF	2.41
159	U	Pectin	16	70	Proteobacteria	Enterobacteriaceae	Escherichia	Escherichia coli	MALDI-TOF	2.57
160	U	Pectin	16	70	Proteobacteria	Enterobacteriaceae	Escherichia	Escherichia coli	Identification according to corresponding RAPD-group
161	U	Pectin	16	70	Proteobacteria	Enterobacteriaceae	Escherichia	Escherichia coli	MALDI-TOF	2.33
162	U	Pectin	16	70	Proteobacteria	Enterobacteriaceae	Escherichia	Escherichia coli	Identification according to corresponding RAPD-group
163	U	Pectin	16	70	Proteobacteria	Enterobacteriaceae	Escherichia	Escherichia coli	Identification according to corresponding RAPD-group
164	X	Pectin	16	70	Proteobacteria	Enterobacteriaceae	Escherichia	Escherichia coli	Identification according to corresponding RAPD-group
165	U	Pectin	16	70	Proteobacteria	Enterobacteriaceae	Escherichia	Escherichia coli	Identification according to corresponding RAPD-group
166	U	Pectin	16	70	Proteobacteria	Enterobacteriaceae	Escherichia	Escherichia coli	Identification according to corresponding RAPD-group
167	U	Pectin	16	70	Proteobacteria	Enterobacteriaceae	Escherichia	Escherichia coli	Identification according to corresponding RAPD-group
168	U	Pectin	16	70	Proteobacteria	Enterobacteriaceae	Escherichia	Escherichia coli	Identification according to corresponding RAPD-group
169	U	Pectin	16	70	Proteobacteria	Enterobacteriaceae	Escherichia	Escherichia coli	Identification according to corresponding RAPD-group
170	I	Pectin	16	70	Proteobacteria	Enterobacteriaceae	Klebsiella	Klebsiella oxytoca	Identification according to corresponding RAPD-group
171	U	Pectin	16	70	Proteobacteria	Enterobacteriaceae	Escherichia	Escherichia coli	Identification according to corresponding RAPD-group
172	AC	Pectin	16	70	Proteobacteria	Enterobacteriaceae	Escherichia	CP040443_s	16S RNA	93.2
